# Supplementary material for: Interferon-Induced Transmembrane Protein 1 (IFITM1) Is Downregulated in Neurofibromatosis Type 1-Associated Malignant Peripheral Nerve Sheath Tumors
Source: Int J Mol Sci. 2024 Aug 27;25(17):9265. doi: 10.3390/ijms25179265 (PMC11395022; doi:10.3390/ijms25179265)
Supplement: Supplementary file 1 [file ijms-25-09265-s001.zip]

Archive with 1 entries (1 files):
- ijms-3149047-supplementary.pdf
